# Supplementary material for: Reasons for Initiation and Regular Use of Heated Tobacco Products among Current and Former Smokers in South Korea: Findings from the 2020 ITC Korea Survey
Source: Int J Environ Res Public Health. 2023 Mar 11;20(6):4963. doi: 10.3390/ijerph20064963 (PMC10048802; doi:10.3390/ijerph20064963)
Supplement: Supplementary file 1 [file ijerph-20-04963-s001.zip]

Archive with 1 entries (1 files):
- ijerph-2134965-supplementary.pdf
